# Supplementary material for: Consumers’ Awareness, Behavior and Expectations for Food Packaging Environmental Sustainability: Influence of Socio-Demographic Characteristics
Source: Foods. 2022 Aug 9;11(16):2388. doi: 10.3390/foods11162388 (PMC9407116; doi:10.3390/foods11162388)
Supplement: Supplementary file 1 [file foods-11-02388-s001.zip]

Archive with 1 entries (1 files):
- foods-1837826-supplementary.pdf
